# Supplementary material for: Tracing Antibiotic Resistance Genes along the Irrigation Water Chain to Chive: Does Tap or Surface Water Make a Difference?
Source: Antibiotics (Basel). 2021 Sep 11;10(9):1100. doi: 10.3390/antibiotics10091100 (PMC8469318; doi:10.3390/antibiotics10091100)
Supplement: Supplementary file 1 [file antibiotics-10-01100-s001.zip]

Archive with 2 entries (2 files):
- CHIVE_field-study_qPCR_raw-data.xlsx
- Supplementary-Tables-Gekenidis-2021.pdf
