# Supplementary material for: Tracing Antibiotic Resistance Genes along the Irrigation Water Chain to Chive: Does Tap or Surface Water Make a Difference?
Source: Antibiotics (Basel). 2021 Sep 11;10(9):1100. doi: 10.3390/antibiotics10091100 (PMC8469318; doi:10.3390/antibiotics10091100)
Supplement: Supplementary file 1 [file antibiotics-10-01100-s001.zip › CHIVE_field-study_qPCR_raw-data.xlsx]

## Sheet: raw data
primer Nr	Gene Name	Target antibiotics (major)	Functional classification	1-D1-rep1	1-D1-rep2	1-D1-rep3	1-D2-rep1	1-D2-rep2	1-D2-rep3	1-D3-rep1	1-D3-rep2	1-D3-rep3	1-D4-rep1	1-D4-rep2	1-D4-rep3	1-Dch1-rep1	1-Dch1-rep2	1-Dch1-rep3	1-Dch2-rep1	1-Dch2-rep2	1-Dch2-rep3	1-Dch3-rep1	1-Dch3-rep2	1-Dch3-rep3		4-Dch1-rep1	4-Dch1-rep2	4-Dch1-rep3	4-Dch2-rep1	4-Dch2-rep2	4-Dch2-rep3	4-Dch3-rep1	4-Dch3-rep2	4-Dch3-rep3		1-R1-rep1	1-R1-rep2	1-R1-rep3	1-R2-rep1	1-R2-rep2	1-R2-rep3	1-R3-rep1	1-R3-rep2	1-R3-rep3	1-R4-rep1	1-R4-rep2	1-R4-rep3	1-Rch1-rep1	1-Rch1-rep2
1	16S rRNA	16S rRNA	16S rRNA	14.7713	14.6176	15.4258	11.9071	12.2425	12.1669	14.6885	14.8257	15.0201	12.9349	12.8733	12.9965	10.6783	10.6702	10.7445	10.8983	10.4512	10.4544	12.415	12.2551	12.181		17.2479	17.2728	17.3797	17.3048	17.3765	17.3075	17.6589	17.654	17.7495		11.6863	11.2635	11.6167	12.805	13.0205	13.0346	11.7596	11.9622	11.7646	10.6353	10.7544	10.7284	10.7914	10.8186
2	16S rRNA-new one	16S rRNA	16S rRNA	14.4197	14.2957	14.3154	10.9776	11.2703	11.0264	13.0411	13.5146	13.443	11.628	11.5498	11.4312	10.4194	10.4186	10.452	10.3194	10.3186	10.352	12.7886	12.4785	12.3218		15.5751	15.7937	15.6366	16.1271	15.7741	15.1633	15.1767	15.4859	15.198		10.9373	10.784	10.805	18.0721	18.2192	18.1231				11.7264	11.7418	11.6747	11.1965	11.0389
3	aacC2	Aminoglycoside	deactivate													26.904	27.7956	28.9618																		29.8012	32.1314	28.3686				29.2647	30.2699	28.36	31.0846	29.5687	30.718		31.7541
4	aacC4	Aminoglycoside	deactivate					33.9182				33.5646	32.6952	32.3409	32.7488																					34.6101
5	aac(6')I1	Aminoglycoside	deactivate
6	aacA/aphD	Aminoglycoside	deactivate								31.1843
7	aac(6')-Iy	Aminoglycoside	deactivate
8	aac(6')-II	Aminoglycoside	deactivate
9	acrB	MDR	efflux		32.2052		28.808									22.3805	22.5578	22.3401			29.69			30.6044												27.2691						22.9242	23.2531	23.3432		24.2829	24.295	21.5238	21.6694
10	acrB	MDR	efflux
11	acrF	MDR	efflux			34.856													34.9527																	29.1016						23.8834	23.6441	23.9882			26.4387	22.2496	22.2583
12	adeA	MDR	efflux	31.3385						28.3914	28.8282	29.0151				25.9308	26.5325	25.9714	23.7733	24.0729	23.9726	25.2922	26.5313	26.0856			33.8285																					24.0282	24.0418
13	tetA	Tetracycline	efflux														31.6879		31.2361		29.0091			32.0044																								29.7363	31.518
14	aphA3	Aminoglycoside	deactivate
15	aph6	Aminoglycoside	deactivate
16	yyaR	other	deactivate
17	ermK	MLSB	protection	33.7598		34.0393	33.5321				31.8827	32.526	32.6971	32.0314	31.6907																					29.8577	29.2939	29.7705
18	ermD	MLSB	protection																					30.065
19	ermK	MLSB	protection
20	cmlA	Amphenicol	efflux													27.7613	27.13	28.9621	29.8448	27.3816	27.7575	24.9863	24.9501	25.3651						29.2735	29.2004																	29.1643	27.532
21	erm(35)	MLSB	protection
22	tet(36)	Tetracycline	protection
23	ermF	MLSB	protection																27.6339	26.5895	28.1189			29.3657
24	ccrA	Beta Lactam	deactivate																																			34.8431
25	Tp614	Transposase	MGE	33.6173																								34.7216
26	IS613	Transposase	MGE	29.9628						31.7441	33.6002	29.9948																								34.5571	29.5378	32.6185
27	bexA	MDR	efflux
28	blaACC	Beta Lactam	deactivate
29	blaACT	Beta Lactam	deactivate							34.6776						20.9631	20.7856	20.9682	24.7214	24.3617	24.5743																											22.3999	22.5997
30	ampC	Beta Lactam	deactivate																																			32.6601					24.7618	24.578	27.2866	25.7799	26.8801		29.3338
31	ampC	Beta Lactam	deactivate								33.2383	34.2563					33.6902	34.2484				34.1518		28.9907												28.403	29.0965	28.0613				25.1803	25.2141	24.9325	27.5309	27.1445	27.657	22.7633	22.7556
32	blaCMY	Beta Lactam	deactivate					28.8458								25.9376	25.8524	26.1034				27.8972	28.2957													27.4978	26.1056	26.9841				23.851	24.3201	24.1794	25.6722	25.4856	25.7774	21.1543	21.1424
33	ampC	Beta Lactam	deactivate	32.8835				33.2213	33.6465		31.6364	31.7416				29.2011		28.9457		29.2379	29.2535	30.2563	30.5483	30.2637														33.6251										29.4139	29.606
34	blaMOX/blaCMY	Beta Lactam	deactivate														34.9674																			29.2227		29.5298										28.562	27.0445
35	blaOCH	Beta Lactam	deactivate									32.3577				30.1678		30.5586		29.0812	34.7354		30.3992																										30.6152
36	blaPDC	Beta Lactam	deactivate																	28.6405	32.6606																												27.7163
37	blaSHV	Beta Lactam	deactivate													30.2405	29.7417	30.2768	30.6889	30.3227	29.9562	31.4942	31.472	31.705																		34.4249	34.3189	33.3461			33.2681	29.6548	30.1913
38	blaVEB	Beta Lactam	deactivate
39	bla1	Beta Lactam	deactivate													27.6854	27.9408	28.5709	27.5432	27.6577	28.5873	26.1327	25.5831	25.6657												30.7795												27.126	28.8139
40	blaOKP	Beta Lactam	deactivate
41	blaROB	Beta Lactam	deactivate	34.5624													34.8114																				33.6767
42	blaOXY	Beta Lactam	deactivate							33.9468	34.9114	34.1423				33.8402	34.6471	33.8506																														34.8795	34.6852
43	blaPSE	Beta Lactam	deactivate																																													30.0531
44	blaOXA	Beta Lactam	deactivate																																										30.3659
45	blaOXA	Beta Lactam	deactivate	23.5699	22.0064	24.221	14.6199	15.4561	15.19	21.0213	21.6923	21.9914	20.854	21.0973	21.3597	30.1808	29.2487	31.1562		30.5202	30.596	32.217	29.7024	27.9449												26.1266	26.2259	26.771				19.7518	20.4587	20.6334	21.32	21.6534	21.7638	29.2275	29.8584
46	cphA	Beta Lactam	deactivate	32.0132		33.1409	32.4568	32.0692	32.8559		33.1933				33.519								27.0385			34.6981		34.6382								27.7703	26.2013				34.7733	30.9562	29.8373	32.0852	31.8981	32.4301
47	cphA	Beta Lactam	deactivate				29.817	29.2967	29.7566											29.97				29.9705				30.6602						31.0905		27.279	27.5883	27.2708				32.2794	34.2504	32.2579		34.7748
48	blaL1	Beta Lactam	deactivate	30.5982			33.6855	34.0818	34.4897							30.5161	33.0317	31.2613				29.9327	28.7362	28.9297		34.7372										26.4904		25.3062										26.6566	27.9965
49	sat4	MDR	efflux
50	cmeA	MDR	efflux
51	catB3	Amphenicol	deactivate
52	catB8	Amphenicol	deactivate											34.6896																						32.9662
53	ceoA	Amphenicol	efflux		33.2647		32.3546	34.2151					32.1471	32.2677	33.3678																						32.3324							34.6163		34.692	34.9845
54	tet(32)	Tetracycline	protection
55	tetA(P)	Tetracycline	efflux
56	floR	Amphenicol	efflux						33.9732							29.1793	28.9611	29.3135	29.1162	34.9684																26.2323	27.3678	26.9549							29.9202				30.3423
57	cmr	MDR	efflux
58	dfrA1	Trimethoprim	deactivate																																							29.1617	29.6208	26.973					28.7326
59	dfrA12	Trimethoprim	deactivate													30.1049	28.0948	29.325																		29.4284
60	ereA	MLSB	deactivate
61	acrA	MDR	efflux									34.2329																										28.3772				24.2445	24.9186	24.9268	26.4269	26.3895	26.1717	23.3221	23.5449
62	acrA	MDR	efflux													24.0274	24.2728	24.1693	31.561	31.2247	31.3169	28.9771	29.3268	29.0916												27.1552						24.2696	24.8769	25.1603	27.434	27.3036	27.7614	22.8016	22.8365
63	ereB	MLSB	deactivate								32.647									34.9858
64	emrD	MDR	efflux	31.653	31.0919	31.6958	32.6916	32.5221	32.5311		32.0817		32.3962	32.7113	32.6957	26.2672	26.4041	26.5799				28.6493	28.0557	28.9504												27.9526	27.4624	27.9458			34.343	31.5162	30.8061	31.1146	32.0796	32.3294	32.0664	26.8741
65	imiR	other	regulator
66	vanC	Vancomycin	protection													25.585	25.529	25.4698	29.2447	28.2142	26.6972																28.8809					28.3437				29.7367
67	lnuB	MLSB	deactivate
68	lnuB	MLSB	deactivate																																	29.4819
69	tetU	Tetracycline	unknown																																	34.875
70	tetU	Tetracycline	unknown
71	vanC	Vancomycin	protection																																							28.2602		28.464
72	vanC	Vancomycin	protection				29.5728	29.0031	29.3332				30.9054		31.3228	25.5755	25.2541			26.944	26.6198			30.1151															34.6742	34.1604	32.2667			29.3627	30.8173	30.8055	30.212	28.0077	28.18
73	vatD	MLSB	deactivate
74	vatE	MLSB	deactivate			32.7041	33.1803			34.9901	34.152	33.5444		33.5331	33.3697		34.9402	33.8036			30.9843										34.5359	34.7623	31.8928	31.7099		30.5559						33.1259	32.6414	34.0377			34.379
75	uidA	MDR	efflux	32.0844				28.8958			33.446																	33.2274								32.7444												23.0397	23.4355
76	fosX	other	deactivate																																													28.9647
77	lmrA	MLSB	efflux																28.5722		27.1259	29.3625														29.6787	28.9013	28.9263				23.9854	24.536	24.2502	25.3899	26.5393	26.1673	24.9912	26.2227
78	mdtA	MDR	efflux
79	nisB	other	deactivate																34.4639	34.1843	33.394											32.9982										33.9308	33.9831	33.6149
80	mdetl1	MDR	efflux																																													31.3936
81	mdtE	MDR	efflux				34.9524	34.7984	34.7829							32.1734	31.7434	31.7047					33.1894	33.044												32.7828						23.5307	23.949	23.7409		26.8613	25.3164	22.297	22.4059
82	mdtG	MDR	efflux													32.6229	31.5287	32.5134	34.234	30.0822			34.0947														28.8526	33.5797				24.5647	24.6383	24.6976	27.6267	27.2413	25.9885	22.9246	23.2419
83	mdtG	MDR	efflux
84	yceL/mdtH	MDR	efflux	31.7542			31.4864	31.409		30.8282		30.9352	33.5902			28.486	28.3524	28.4687			30.9424	31.4593															31.5358	32.0353									32.9448
85	mdtH	MDR	efflux
86	mdtH	MDR	efflux					30.2731	31.1365							25.5435	25.5246	25.5591	27.7746	29.2755	27.8864	28.0491	28.3578	28.2868												34.8144	27.4499					23.5478	23.071		25.6824	25.169	25.361	21.4302	21.5821
87	yidY/mdtL	Amphenicol	efflux								34.7303						27.7435	27.4605				31.0009	31.1065	30.4639													28.6747	28.7796				28.5274	27.8535	28.3615	28.6054	28.655
88	mdtL	Amphenicol	efflux		33.8537					34.5108												28.5626																27.8871				23.8666	24.0153	24.4137	25.7939	25.6685	25.5395	21.8078	21.9753
89	mexA	MDR	efflux																																													29.6396	29.385
90	mexD	MDR	efflux
91	erm(36)	MLSB	protection							33.0431						30.4962		30.9204		32.5632	30.8526	31.7741	31.4276	31.7918			34.8589											31.9082										31.872
92	tetD	Tetracycline	efflux																																	27.8296	28.5691	27.586
93	aac3-VI	Aminoglycoside	deactivate	30.8124	30.8921	30.3401								30.6212	32.112	29.4681	30.3487	31.2457	30.6048	30.5214	30.8801												29.0104			27.1593	27.4654	26.9637							25.8443	26.2714	26.5205	30.1674	29.8229
94	aac(6')-Ib	Aminoglycoside	deactivate																		28.6866																												34.1
95	aac(6')-Ib	Aminoglycoside	deactivate				33.6035	33.2013	33.9305			34.6782																								28.8567	34.4066
96	aadA	Aminoglycoside	deactivate				28.1054	28.8327	29.3141							27.3347	27.5408	29.3545	26.3464	26.5491	26.4103	28.9745	27.9744													25.9738	26.3016	26.0757				22.7532	22.7587	23.0658	22.4152	22.3938	22.5785		29.8391
97	aadA	Aminoglycoside	deactivate				29.0733	29.9456	30.4049							28.8002	25.9019	28.084		28.9451		28.9115														25.3332	26.2347	26.9505				21.8146	21.8427	21.8739	20.9628	21.1196	21.1028	29.5338	27.6941
98	aadA5	Aminoglycoside	deactivate															29.5342			29.6258	29.3614																				27.7596	30.1763	29.5247	28.7739	27.5733	29.362
99	aadA	Aminoglycoside	deactivate													27.2879	28.7981	26.8733	26.3194	26.0744	26.4832			28.5719												29.0106		32.0246				25.6375	25.9968	25.5224	25.414	24.3665	26.3657	31.8176	32.5671
100	aadA5	Aminoglycoside	deactivate	33.4242	31.8899	32.3645			34.353	31.9713		31.4676			34.5552	33.0731	33.0438	33.0517			27.7326			28.922													30.6806					27.8835					27.7864	30.697	30.6225
101	aadA	Aminoglycoside	deactivate				28.7255								34.178	28.3911	27.7164	27.7324	32.4952	30.1895	33.6097		29.0917	29.1379									29.1234			25.9103	26.4955	25.9718				22.3264	22.5557	22.381	21.482	21.7257	21.7458	28.6157	29.9125
102	acrR	MDR	regulator													21.328	21.3034	21.5401	32.0447		32.7	32.0002		32.9078									31.3607									29.3606						23.717	23.538
103	acrR	MDR	regulator											33.7516				28.7364																								24.1394	24.3554	24.6118	27.0188	26.1613	26.5306	22.6924	22.8275
104	aph(2')-Ib	Aminoglycoside	deactivate
105	aph(2')-Id	Aminoglycoside	deactivate
106	cfxA	Beta Lactam	deactivate						33.9157
107	cepA	Beta Lactam	deactivate
108	blaCMY	Beta Lactam	deactivate						28.7366										28.5485	27.3031	26.9309	27.9554	28.0281	28.3283												23.5559	23.8726	23.632			34.5058	23.558	23.4155	23.1025	24.8554	24.8942	25.0961	19.7302	19.7266
109	blaACT	Beta Lactam	deactivate													20.6108	20.4842	20.4707	23.5992	24.2707	23.7052	28.2289	28.1588	28.2548												28.4028	29.5437	30.3519				33.9596	31.8814	31.0109	32.2667		31.9424	22.5159	22.5341
110	blaACT	Beta Lactam	deactivate													19.3731	19.4161	19.5749	23.7515	24.5844	24.2102	31.8536	28.4755	31.9339			34.1564									27.4199	27.6452	27.4815				34.3423	34.9777	30.807		31.4238		21.8428	21.8593
111	blaCMY	Beta Lactam	deactivate	34.2053			34.9743		34.7698	33.2762	32.5731	33.3642											34.7158															33.0275				34.9244	34.6996	34.715				34.5278	27.6474
112	blaDHA	Beta Lactam	deactivate																																	30.0538	30.8102	30.9157
113	blaFOX	Beta Lactam	deactivate	29.2243		28.6306				29.5926	29.1203	28.967	28.6645	28.7384	28.7725	31.7664	31.8094	31.8866			27.8473	30.4756		30.054												26.6506	26.7557	26.4185						24.6377		23.1201		27.0641	27.6686
114	ampC	Beta Lactam	deactivate																																	32.7107
115	blaOXA	Beta Lactam	deactivate
116	blaCTX-M	Beta Lactam	deactivate			31.9017				30.5058	30.3815	30.4767	31.8086		32.2946	29.2879	29.8646	29.7277	32.6621		32.7426	31.83	33.0936														32.1722	32.767						30.9676					32.1006
117	blaCTX-M	Beta Lactam	deactivate													34.0649	34.627	34.3897																										30.5324
118	blaCTX-M	Beta Lactam	deactivate
119	blaCTX-M	Beta Lactam	deactivate				34.0704			33.1857											30.9525															31.5027	30.6285											29.8166	29.69
120	blaGES	Beta Lactam	deactivate
121	blaSFO	Beta Lactam	deactivate			32.1429	29.1245	28.9198	28.8881	29.4011	30.2968	30.4442							27.78		27.9107	28.1086	28.4953	28.5185		33.1623										28.3482		28.6779					31.8088	32.524	33.1833	32.6226	32.9534	27.3035
122	blaTLA	Beta Lactam	deactivate
123	blaZ	Beta Lactam	deactivate			29.1016			29.3761	28.9919	31.1044	28.6306									30.245	33.3728												29.1772
124	qacH	MDR	efflux	34.3952						32.8025	33.3405	32.7701						30.5483																		28.2992	29.3473		31.4643	31.1145		34.4201	34.433	33.19	34.5344	34.6096	34.3652	34.2621	34.2153
125	qacH	MDR	efflux		29.7541		29.215	29.3641		34.9179																										21.2413	21.4489	21.2463	19.9763	19.978	19.8283	23.1335	23.6684	23.6721	23.0396	22.9085	23.0026
126	qacE∆1	MDR	efflux	28.3556	29.0414		26.8968	27.3679									25.9407	27.1749	27.8071	26.5887	26.8454	29.7991	27.6965	27.8858												25.3462	25.1018	24.8575				22.0155	21.8717	22.4541	21.1733	21.1787	21.5476	33.3859	26.7386
127	cmlA	Amphenicol	efflux													33.4899	33.5274		34.5663				32.5934														34.2154												33.3386
128	cmlA	Amphenicol	efflux	32.9166							33.1544					33.9826	33.2205	32.7616				34.8621															29.1084	33.737				30.2982			28.49		34.7194		33.1421
129	cmxA	Amphenicol	efflux		34.4726	33.0409										27.7744	27.6505	26.9934	25.8472	25.7551	25.2732	26.9378	28.1019	26.2559						34.4573																		27.6755	26.285
130	catA1	Amphenicol	deactivate													27.2926	27.3702	26.4841																									28.5613	29.7668	28.8159		30.1429	27.9578	27.3319
131	rarD	Amphenicol	efflux						29.6777							21.9768	21.9037	21.937	26.0736	25.6659	25.3823	31.9937	33.7466	34.0815													34.2608					29.0904	28.894	28.4182	29.8599	29.5643	28.7243	25.1699	25.4365
132	rarD	Amphenicol	efflux																					29.0319												29.2742	29.8753	30.4604				25.1204	25.1792	25.1966	28.7694	27.413	27.2761	22.3714	22.5664
133	sul2	Sulfonamide	protection	28.5751	28.7888	28.1792						33.5227					27.932	27.6568	27.5937				28.2526						28.204				28.5956			25.0494	25.113	24.2033				25.4344	26.9988	28.0941	27.7158	27.0518	28.1034
134	erm34	MLSB	protection	34.4803																																								33.5553
135	tetR	Tetracycline	regulator																																	34.4821
136	ermB	MLSB	protection		31.8218																															27.4281	27.1085	28.6311
137	ermT	MLSB	protection
138	msrC	MLSB	efflux																																			29.85
139	matA/mel	MLSB	efflux			29.5551					29.2545	28.4258				23.0196	23.2614	23.5545																				28.0288
140	mphA	MLSB	deactivate	31.0054	30.8821	31.2526		31.267		28.9769	28.4794		30.7726	30.6685	31.0427				31.0893	30.804	30.6091	32.1729	31.4399	31.6356														28.6563				31.0712
141	mphB	MLSB	deactivate													32.6466																					33.9729						34.6917
142	mphA	MLSB	deactivate		33.0727	32.7386	33.8865	31.9924	32.6096	30.5267		30.8675	33.1403		33.1643	26.9538		29.014					31.2681			32.2215	32.0941	32.6788	33.7024	33.3525	31.9389	32.3419	31.4776	32.1424			32.6983	31.5193						33.8205				31.9926
143	fosB	other	deactivate
144	vgb	MLSB	deactivate				33.6323			34.8204											29.2496	33.0271									32.0584					30.9721
145	vgb	MLSB	deactivate																		34.9171															32.8613
146	mefA	MLSB	efflux			28.4004	30.6897				29.8338	31.5183				23.4889	24.2013	24.3091												32.6368				34.7627
147	blaVIM	Beta Lactam	deactivate						34.8819	30.9888		30.2058				34.6955		34.0294			34.7547																31.802											33.782	34.7413
148	blaIMP	Beta Lactam	deactivate																																	29.4802
149	msrA	MLSB	efflux				29.5691		29.04	32.4079	27.8957		31.3698						30.9492	29.8727										30.0906						29.9819							30.4492						30.6265
150	msrC	MLSB	efflux							34.5959	33.9084
151	aadD	Aminoglycoside	deactivate	31.1718
152	nimE	other	deactivate	32.711	30.3591	31.7052	30.0097	32.1105	31.2118	30.7445	31.8501	31.1721	32.9608	34.3742		34.7015	31.5244	32.7938		33.5932	34.5659	32.3076	33.7226	33.1336		31.3462	31.9111	31.1287	32.9566	31.6513	31.232	32.1968	34.0889	31.0468		31.0172	32.1657	34.5296	33.5731	33.7997	33.7015	33.9798	31.907	33.9558		32.6029	34.6816	32.5863	34.3204
153	pbp5	Beta Lactam	protection								29.8195
154	pbp	Beta Lactam	protection																											29.7758
155	mecA	Beta Lactam	protection																			31.6461																										25.4064	24.3702
156	emrB/qacA	MDR	efflux			32.1702										27.7086	28.3471	28.0064	28.5306	27.6729	27.73	26.5504	26.951	26.4881				31.5154	29.5554		33.3397					32.7163												28.5736	28.7696
157	bacA	other	deactivate				28.456	28.5729	27.2524		28.295	27.3149	29.3654	26.2295	25.7935	19.9192	19.912	19.994	22.249	22.2486	22.2631	21.3216	21.0981	21.4733		32.0185										19.7169	19.6262	19.6505	34.248	32.8698					28.7827	28.1172	26.9447	21.3465	21.3658
158	bacA	other	deactivate								34.7303																										28.6623	27.7688				24.3966	24.447	24.975	26.4262	27.029	26.3885	22.4173	22.5879
159	qacE∆1	MDR	efflux		30.054	26.9322	28.1327	31.7872	31.0106							26.8018	26.0859	26.1716	25.8481	25.74	26.8331	33.5635	27.2868	26.6381							32.0662					25.5834	24.9398	25.309				21.1131	21.433	21.405	20.3942	20.746	20.5189	27.8848	27.3677
160	sdeB	MDR	efflux													31.3145	30.6806	31.4404				33.9976	31.4831
161	vanTC	Vancomycin	protection													24.8195	25.4909	25.2693	29.0453	26.2413	27.3045	29.3731																				29.0171	31.7146	31.5716					29.0043
162	blaCTX-M	Beta Lactam	deactivate															32.7741								34.7935	33.9714				34.2968		33.411
163	blaSHV	Beta Lactam	deactivate																																	33.605
164	blaTEM	Beta Lactam	deactivate													27.4745	26.1597	28.2895																			34.6321					28.5325	29.2195	29.4782	25.9126	25.4688	25.9276	33.6665	34.2526
165	blaCTX-M	Beta Lactam	deactivate
166	aph	Aminoglycoside	deactivate
167	aadA	Aminoglycoside	deactivate				27.5392		28.8161							28.2334	25.6862	27.5602	25.5385	26.5595	26.3773	28.1819	29.369	27.7979			31.1169									25.5589	25.7316	24.9937				21.2677	21.7003	21.4325	20.7623	20.8486	20.6856	26.6208	26.9689
168	aadA9	Aminoglycoside	deactivate	32.2196	34.3141				33.8665			34.4575					29.7235		27.2749																		31.7346	32.0231										29.1623
169	aadA	Aminoglycoside	deactivate														28.1594	30.1257	25.3248	26.2929	26.0796																33.357					25.3032	25.5607	25.413	24.6848	25.2216	24.5952	28.214
170	aphA1/7	Aminoglycoside	deactivate
171	aphA3	Aminoglycoside	deactivate				30.1795																														29.3555
172	aac(6')-Ib	Aminoglycoside	deactivate								33.0463	33.2524																									32.4582	31.5777							33.2191	33.4528	34.2823
173	aadA9	Aminoglycoside	deactivate													34.2182	33.8374		26.193	27.0413	27.0443	33.421	27.1892															28.4403					34.2327
174	aadE	Aminoglycoside	deactivate			29.1763													28.4913																									31.6906
175	str	Aminoglycoside	deactivate														32.6693
176	strA	Aminoglycoside	deactivate																		30.2477
177	strB	Aminoglycoside	deactivate					27.5498	27.6632							23.4562	23.234	23.1075	25.7018	25.5529	25.3778	24.821	25.5499	24.98													26.7329	26.0772				22.2694	22.0816	21.9317	23.1382	22.7274	22.8783	24.9591	25.353
178	sul1	Sulfonamide	protection
179	tetO	Tetracycline	protection
180	tetA	Tetracycline	efflux													25.6542	26.1888	26.0147	28.7316			25.4449	25.3125	26.3025																		26.4275	26.4025		28.1428	27.4683	28.1288	29.7315
181	tetA/B	Tetracycline	efflux				34.9529		33.9302		29.7842								29.8312							28.6878		29.5176												31.1109			29.9217
182	tetC	Tetracycline	efflux									33.3516																																				30.3352	28.7867
183	tetG	Tetracycline	efflux									34.6687				33.465						28.8719	29.5507															32.3855						31.1506		31.2528
184	tetK	Tetracycline	efflux						33.6774
185	tetQ	Tetracycline	protection																																								29.9272			31.5889
186	tetM	Tetracycline	protection		29.0002					29.0461		31.2653																34.6848														29.2066	28.2231			29.6355
187	tetH	Tetracycline	efflux
188	tetD	Tetracycline	efflux								32.824																									26.9449	25.8587	26.4127
189	tetG	Tetracycline	efflux													29.5386	29.3091	30.1022	33.6107		29.2201	33.298	31.4044	28.8636		34.6053	34.946		33.3505	33.3451	34.3519	34.2247	32.6951			33.0306										29.9614		27.9948	33.8569
190	tetA/B	Tetracycline	efflux									32.0243																																				28.6832	28.2323
191	tetW	Tetracycline	protection
192	tetO	Tetracycline	protection
193	tetM	Tetracycline	protection									31.852																								30.4425						30.9362	31.17	31.4144
194	tetL	Tetracycline	efflux																		28.8892	28.0027	28.3523	28.2007												29.3872		27.5768
195	tetL	Tetracycline	efflux		31.0738	33.2943													28.8474	30.6861																27.023	26.5864	25.627				29.4819		28.4146
196	tetX	Tetracycline	deactivate														28.3761	28.2537	27.8509	27.8355	27.5077	30.4668	29.5293														27.5063
197	tetR	Tetracycline	regulator				32.9455		33.5054	31.0247			33.5073	33.4699	32.8491	26.575	27.2223	25.6976	29.0996		34.8717	27.0813	26.121	26.2655		30.7204	34.02		33.3187	32.9282			33.3833				32.783				32.415	27.5302	29.842	27.2845	28.9313		30.9575	30.205
198	tetR	Tetracycline	regulator																																													32.126	30.4159
199	tetC	Tetracycline	efflux																																													29.9107
200	tetS	Tetracycline	protection																																								32.8443	30.6897
201	IS6 TnpA, IS26, ISG 6, Tn24, Tn25	Transposase	MGE				27.1758	26.6636	29.3651			27.8794				18.5387	18.5131	18.6034	24.6124	24.6811	23.8478	22.2437	22.7691	22.3978				27.5917				25.5973	26.613	28.3463		25.2023	23.8261	24.7531				19.856	20.0331	19.9605	21.2159	21.2781	21.1745	17.3247	17.3628
202	IS6 Group, tnpA, IS6100, ISG 6	Transposase	MGE	15.2995	15.4772	15.8638	20.0818	20.4988	20.2473	21.8106	22.0475	21.845	23.9616	23.6352	23.6753	24.9354	24.6717		23.624	24.1503	25.0926	25.4539	25.5998	24.7853		29.548			29.2317	29.2584						23.8196	23.5861	24.3868	28.4516	29.574	29.3578	17.969	17.8075	17.7121	19.73	19.6925	19.628	25.7998	25.1417
203	IS4 Group, tnpA, IS4, ISG 4, Tn22	Transposase	MGE				31.0364			34.484						23.6162	23.2847	24.1767	26.7255	26.9023		25.9692	25.5965	26.6488				29.2249								28.4501	28.1543					22.3132	22.5459	22.3854	23.3873	23.5119	23.5616
204	IS21 Group, tnpA, Tn21, ISG 21	Transposase	MGE	17.9886	18.1288	18.6238	24.4054	24.2565	23.4613		34.8412	30.109	25.9171	25.8428	26.4702	24.3306	24.4172	24.4385	31.4381	28.2205	34.9588	24.6365	26.303	25.4561												26.4809	28.9153	28.9588				25.6756	25.9186	26.3403	27.0306	26.5253	26.5363	21.6802	21.6994
205	ISEcp1B , Tn23	Transposase	MGE																																							33.9144	33.5372
206	IS6 Group, IS1216	Transposase	MGE	29.4652	29.1454	29.2833	29.7155	29.5653		30.2953	28.2408	28.6334		30.6362	28.7417	25.7457	25.4625	26.3208	27.5062	28.6802	27.9276					29.5689			29.1537		27.1288	28.3613	30.1279	29.4459		26.4417	27.433	26.0893				22.395	22.2537	22.5096	24.3603	24.1219	24.3642	24.4894	24.152
207	IS6 Group, tnpA	Transposase	MGE	29.0052	33.6237	33.6796			29.5342	28.177		33.5946	32.6868	29.4323	32.5309	28.4974		34.331	27.2349	28.5926	28.5498		34.0904			26.4794	27.9428	28.4959	27.9303	28.3355	27.4999	27.695	28.8223	28.2084		28.4297	28.7069	28.8858		33.5796		23.5775	23.8269	23.5556	25.748	25.8392	25.1013	25.5714	26.32
208	folA	Sulfonamide	protection																																								34.9859	34.6213
209	ermX	MLSB	protection			28.3861		28.6075				28.358			28.6874
210	vanA	Vancomycin	protection																																	33.069							31.341
211	vanB	Vancomycin	protection		31.8555								34.9312			30.9564	31.296	31.2183	32.339			32.7849	33.294	33.7456														31.2094				33.1441		33.1013		34.4545		32.8147
212	vanB	Vancomycin	protection
213	vanD	Vancomycin	protection																															34.6377
214	vanHD	Vancomycin	protection																																	34.8374
215	vanHB	Vancomycin	protection			34.2424					33.0568	32.0834		32.4034			32.1342		32.9557																		32.6071
216	vanRA	Vancomycin	protection													28.1028						27.7955	28.4058	27.5432													29.0724											29.4808
217	vanRA	Vancomycin	protection
218	vanSA	Vancomycin	protection																																			31.7391
219	vanWG	Vancomycin	protection		34.0495					34.3736	33.9231									34.5654
220	vanWB	Vancomycin	protection
221	vanXA	Vancomycin	protection
222	vanXD	Vancomycin	protection	33.3928					33.997		33.5322				33.4857		33.8425		33.8674	33.7994	33.3545	34.323	33.7272				34.6679		33.0018		32.9933	32.398	33.3075	31.7061			34.4719							32.9806					34.054
223	vanXB	Vancomycin	protection
224	vatB	MLSB	deactivate
225	vatC	MLSB	deactivate
226	vgaA	MLSB	efflux														32.9986
227	vgaB	MLSB	efflux				32.4889		33.4481	34.1776		33.454						33.0201	33.5079	32.2974		32.7837	31.1447	29.7733									32.9945					34.0377										28.5321	28.7842
228	tetV	Tetracycline	efflux
229	pncA	MLSB	protection			33.1256	31.1755	30.6122	30.8894	30.7004	30.68			33.4655		34.3276			34.3209																	29.0742	28.8359	29.2802				33.4988			34.032	32.7937	33.7178
230	mtrD	MDR	efflux
231	mtrE	MDR	efflux
232	mtrD	MDR	efflux				33.4766	32.8077	32.5532																																								33.0265
233	mtrD	MDR	efflux		30.9875	31.3242	31.1965	31.1451	30.5461			26.0594	29.571	29.6104	28.8992			34.7632																		32.0156
234	oprD	MDR	efflux	30.5918			30.2523	30.3458	29.8948							29.8472	29.2011	28.8268	28.3132	28.1332	28.5519	29.4001	29.64	29.4435		33.5745		34.9585								27.0932									29.8967	29.8159	29.8016	29.7365	28.0522
235	oprJ	MDR	efflux		29.7964	30.2554	27.0646	27.3513	27.2542	30.4411	29.7191	31.7568	30.7765	31.5753	30.9077	29.6001	30.0709	30.3813	28.4312	27.772	29.079	29.6848	27.86	27.6627					34.4832				34.301			28.1477	27.4453	27.393				31.1684	31.759	31.6416	31.1082		31.4901	30.218	30.3471
236	penA	Beta Lactam	protection
237	pbp2x	Beta Lactam	protection
238	ermT	MLSB	protection																																		29.6809
239	pmrA	(Flouro)quinilone	efflux																																										32.486	30.4949
240	tetJ	Tetracycline	efflux																																	29.5813	27.5389	30.804
241	blaPER	Beta Lactam	deactivate	34.221		33.9539		34.3894	34.3932						34.2127	27.2532	27.879	28.4852	33.9709	29.0271				34.085					34.9812		34.4377	34.7562		34.9578		34.7768	28.5251	27.3946
242	blaIMP	Beta Lactam	deactivate
243	ttgA	MDR	efflux					34.0495		30.6532	32.3241	30.7873	26.9026	27.4469	28.9757	20.2848	20.2064	20.3705	22.4561	22.416	22.4326	23.3889	23.6212	23.4625												17.7355	18.0997	17.8403				31.9486	31.9486	32.6245	27.4927	27.4992	27.8659	20.1939	20.0791
244	KPC	Beta Lactam	deactivate			27.1835	28.0959	27.4587	27.1445	27.387	28.9316	26.936	25.2482	26.1322	26.9255	18.4153	18.5825	18.5002	20.6218	20.6639	20.698	20.9379	20.9285	21.0667												17.2196	17.1462	17.037	32.5847	30.9446	32.0157	32.912	27.1584	30.237		27.1833	26.3778	18.5086	18.4306
245	mepA	MDR	efflux				33.0847	33.2899				29.5547		32.2165	32.5222	21.8209	21.9592	21.9807	23.9684	23.5436	23.2069	24.0096	24.4208	24.4144									34.9229			20.6271	20.6641	20.4718					30.1558		28.712	27.4977	30.3577	21.5703	21.4284
246	mexE	MDR	efflux				32.9949		30.2634							25.8436	25.7241	26.1523	26.3184	25.9029	26.8318	28.8192	29.9565	28.6342			28.7893	28.4587								20.6659	20.557	20.5537	32.4301	31.7224	30.7989		32.9339		28.8445	28.6663	30.9004	23.9399	23.7915
247	mexF	MDR	efflux	23.536	23.8978	23.5203				22.7372	22.8204		23.7182	23.8975	24.2539	25.3513	25.3115	25.9233				26.4378		27.0917				30.3	29.5696	28.3923	29.0813	32.348	34.6185			21.7021			28.2821	27.9619	27.5039	22.1249	21.9522	21.8625	22.9375	22.9565	22.8755	26.5489	26.2098
248	qnrA	Quinolone	protection
249	acrA	MDR	efflux				29.065	29.6815	29.3414					33.7616	34.0931								34.8366
250	mtrC	MDR	efflux		34.2458									33.1556					34.9179		34.2435		34.0448				34.505										32.2318	32.7055
251	lnuA	MLSB	deactivate																															30.5373
252	lmrA	MLSB	efflux
253	mdsA	MDR	efflux							34.2432													29.5064
254	marR	MDR	regulator
255	marR	MDR	regulator
256	acrA	MDR	efflux						31.9569					27.3675		20.5219	20.6255	20.647	25.4515	25.243	25.6895		25.1413	25.8167		34.1858					33.8362											27.7684	27.5703	27.7768		27.5226	27.7613	23.31	23.4458
257	acrA	MDR	efflux	31.2586		31.6323	28.3392	28.8289		25.7106	25.4262	25.5538	24.7419	24.9891	24.8259								27.3416	26.6296						32.5421						24.945	24.9631					30.8869		30.2351		30.3083	31.2756	26.2607	26.425
258	ampC	Beta Lactam	deactivate		33.4944																																	33.7097
259	blaSRT	Beta Lactam	deactivate													30.7108	29.3564																			33.74	34.1401	34.9949
260	emrD	MDR	efflux
261	qacG	MDR	efflux
262	qacA/qacB	MDR	efflux							29.7082	28.3692	30.7262
263	vatE	MLSB	deactivate																			33.6548
264	vgaB	MLSB	efflux		33.315			34.4414		34.5982	34.365		33.7278			34.9791	34.4986		34.3063	34.9649	34.5263	34.9597	34.3204	33.8584		33.1908		33.7577	33.2496	33.7075	33.3505	33.1602	33.9967	33.5221		33.7347	34.2099	34.5883
265	vgaA	MLSB	efflux							28.1384																											29.2661
266	vatB	MLSB	deactivate
267	vatC	MLSB	deactivate
268	vgbB	MLSB	deactivate
269	vgaA	MLSB	deactivate
270	ermY	MLSB	protection
271	tet38	Tetracycline	efflux
272	lnuA	MLSB	deactivate
273	mphC	MLSB	deactivate																																			34.7837
274	ermA	MLSB	protection																					33.0903
275	ermC	MLSB	protection							29.6575		29.5556																	30.6784					29.7333		29.978	29.4913	30.5841
276	msrA	MLSB	efflux		32.651														30.2566					30.1426							31.3124	29.8868										31.8891		32.2349
277	cfr	MDR	protection
278	lnuC	MLSB	deactivate
279	fabK	other	protection								34.8867
280	folP	Sulfonamide	protection						34.6964				34.2158			32.5526					31.7158	29.5534	28.6489						33.121		33.0917	32.5153		33.4215
281	folP	Sulfonamide	protection	34.1664	31.0916		31.6318					34.123	34.0635	32.522
282	folP	Sulfonamide	protection	32.6681	30.3678	30.3173			30.2983	34.7361		28.1388	30.3741	30.5661	30.7956	31.8016	31.4352	31.6201	28.4754	29.3431	28.7831	30.0377	30.2782	28.5892		30.2152	30.8918	32.9476	30.0041	30.4648	29.9669	30.7308	30.991	30.537		31.4392	31.2656	30.4564				31.207	31.0915	30.8728	32.3827	32.0403	32.6845	30.8847	31.3058
283	ermA/ermTR	MLSB	protection								29.7113			29.0123
284	speA	Aminoglycoside	deactivate
285	oleC	MLSB	efflux				33.4639	32.409	33.6749	32.426					34.2087		28.2596		32.1546			28.6535						28.9213								27.8124	29.1855	29.461											32.3084
286	spcN	Aminoglycoside	deactivate
287	spcN	Aminoglycoside	deactivate							33.9697
288	carB	MLSB	efflux							34.7698	34.6497
289	pikR1	MLSB	protection
290	pikR2	MLSB	protection						32.8859	30.2998	31.0778	31.1428	31.6688	33.6423	32.1279	32.6766		32.8704				33.4949															31.7168	32.087										32.5144	31.9703
291	tetE	Tetracycline	efflux														27.837	27.9633																								26.2557	27.4931	25.9849	27.7365		26.9348
292	tetPB	Tetracycline	protection													28.3226	27.622	28.7052	26.548	26.8812	26.8802	26.6202	26.3439	26.0746												34.4945		33.6374										28.1534	27.3846
293	tetPB	Tetracycline	protection										34.0457	33.4064	33.5518	33.6345	29.7696	28.0105	30.3691	28.4113		26.8646	27.8346	27.1643						32.2149				31.7307														30.6682	31.9749
294	tetPB	Tetracycline	protection
295	tetPB	Tetracycline	protection													34.6149			29.7597		33.5529	27.4589	27.1623	27.6981																								29.4374	31.3194
296	tetPB	Tetracycline	protection													28.3894	26.9656	28.6928	29.3887	28.3849	26.464	25.2816	25.4318	25.3618									28.4182															29.2473	27.0728
297	tetT	Tetracycline	protection
298	tolC	MDR	efflux														34.7555							29.8835										33.4048		28.1694						23.7592	23.6514	23.4245	25.6236	25.448	25.7209	22.2696	22.4646
299	tolC	MDR	efflux		33.4738					34.0978						18.7636	18.7565	18.7899	25.5056	25.8262		24.4428	24.0966	24.0518					34.3741			33.2261				22.7109	22.3587	22.7407				22.8257	22.7896	22.7532	24.1945	24.2627	23.9226	21.0382	21.1948
300	tolC	MDR	efflux	33.2803			32.5448	32.7164	32.4146		33.4022	34.4651				19.6933	19.8394	19.7911	27.4345	27.8206		25.3906	25.5234	25.1922												23.5647	23.8573	23.7726				22.7904	23.1914	22.3541	24.0687	24.0767	23.8608	21.1291	21.1408
301	tet36	Tetracycline	protection
302	tet37	Tetracycline	deactivate	34.6626																																32.2705	32.9081	32.7728
303	vanC	Vancomycin	protection																																	29.9948						29.8577	28.1641	27.2101
304	vanC2/vanC3	Vancomycin	protection		34.5316			32.9512	34.4482	31.0577	33.5788	31.5418		33.7208	34.7681	25.7208	25.2614	25.6082	27.5866	27.3154	27.7916	33.6218	30.1765														28.751	28.6898				28.3744	29.1003		29.6792			33.9094	34.6584
305	vanG	Vancomycin	protection
306	vanRB	Vancomycin	protection				34.6657	34.7695	34.9459			32.8979																								32.3797		33.6754											34.3149
307	vanRC	Vancomycin	protection													27.0802	26.1207	26.3789	29.7508	28.4528	26.9214																29.438								30.0319				29.9363
308	vanRC4	Vancomycin	protection														34.7921		27.7669	33.1216	28.802																	29.1562							30.2961			28.9609	29.3314
309	vanRD	Vancomycin	protection
310	vanSB	Vancomycin	protection	29.7442		32.2954		34.6882	34.1127		31.9346	33.367			31.2632				31.3207	30.6522		31.6351	30.3734	30.4323		34.1821							30.2955					32.7178	32.8551		32.4737	32.7644
311	vanSC	Vancomycin	protection							33.608		32.5208											34.7864													33.351		30.1184				28.055	28.2784	27.6282		28.4174	29.3394
312	vanSC	Vancomycin	protection		32.6138			32.6319		32.6104						26.0526	25.7571	26.0088	28.2016	27.2819	28.3732						32.4047		31.4917	33.4666		33.9438				31.3798	28.2209	34.9488		33.7149				29.6796	30.2279		33.889	29.4617	30.4793
313	vanSE	Vancomycin	protection
314	vanTC	Vancomycin	protection				31.3135	32.5677	32.8795		33.3679																															27.3514	29.3963	28.3783			29.2414
315	vanTC	Vancomycin	protection	31.445					32.5013		28.6656		32.2765					25.2757	27.0123		26.75			34.8065													28.718						33.2224	32.9954	32.1669	32.9675	32.518	30.2485	30.1626
316	vanTG	Vancomycin	protection
317	vanYB	Vancomycin	protection			34.8255																																34.9419
318	vanYD	Vancomycin	protection			31.9917		34.4498	33.3456		31.0156					32.2631	31.63	31.9244	32.2487	33.1312	31.9571	33.954															29.5592			34.828		31.401						32.6224	32.0096
319	vanYD	Vancomycin	protection									34.1679																34.5466			34.2867
320	tet35	Tetracycline	efflux
321	tet34	Tetracycline	deactivate	33.0992		33.6627		34.8818				33.8333						34.0939		30.1223				29.0773			34.0092		32.1481	34.5848		33.8705	34.6825	33.3798					30.1153	31.0936
322	blaOXA	Beta Lactam	deactivate
323	blaKPC	Beta Lactam	deactivate
324	blaCTX-M	Beta Lactam	deactivate																																							30.8633					30.2055
325	blaSHV	Beta Lactam	deactivate
326	blaCTX-M	Beta Lactam	deactivate
327	blaIMP	Beta Lactam	deactivate																																			33.7916
328	qnrB	Quinolone	protection			33.4993											29.9276	34.7154	34.3492	34.6415				29.4865												27.4499	27.4724	27.4301				25.7449	25.5566	25.7453	28.4623	26.5204	27.2306	22.846	22.7752
329	tetM	Tetracycline	protection								29.7319																									31.7299
330	tetC	Tetracycline	efflux																																		33.492
331	merA	Murcury	deactivate	20.1044	20.3422	20.2663	18.9074	19.6886	19.5897	26.51	26.9333	26.9456	17.4261	18.0051	17.9985	25.225	25.2244	25.4071	29.0242	30.5888	30.0358	29.4799	28.4105	28.9358												24.8342	24.6971	24.8711				22.7847	23.23	23.0713	22.9281	22.9948	23.1207	26.8604	27.254
332	sul2	Sulfonamide	protection	32.0023	31.9036	31.4791				31.0722	31.0946	31.1954				32.1461	30.7689	30.5626	31.7539	30.3862	30.7614			33.6613												28.3352	27.3979	27.9572				31.2827	31.4833	29.7709	30.132	30.0938	30.1637
333	sul3	Sulfonamide	protection	32.9373			31.5861		31.4103	31.5959		31.7449	32.021	31.8592	31.8794			28.8135	28.3139	28.0084	27.9921	27.5748	27.2558	27.7121				33.0606	32.4666	33.5013							33.5673	33.1294								34.9465		28.2369
334	dfrA1	Trimethoprim	deactivate																																							30.4795	30.2792	30.871
335	floR	Amphenicol	efflux									32.2265				34.1429		34.6356																		34.5029	34.2434			32.8764
336	intI1	Integrase	MGE	27.0241	27.2333	26.7299	21.8964	22.1528	21.7076	27.1978	28.3441	29.0528	26.9721	27.4065	28.0643	27.8685	27.95	26.9792	26.459	26.281	27.1286	27.8267	28.7498	27.132		31.1537	32.0295		31.012	30.0243	32.0303	30.6525	32.9766	29.1991		26.4453	25.8688	25.1946	32.2966		32.7947	19.6733	19.369	19.6045	20.8665	20.9142	20.9053	28.3621	27.7122
337	intI1	Integrase	MGE	22.3352	22.8672		14.7523	14.844	14.8061	20.7564	21.2004	21.2203	21.1047	20.8468	21.1628	29.3909	28.7758	28.6579	29.1812	28.0599	29.3539	27.6677	28.0408	27.7519			29.7368									25.7212	25.8624	24.9713		33.6439	32.7364	18.8801	19.2935	19.2648	20.7752	21.0235	21.2741	27.5825	27.5209
338	intI2	Integrase	MGE																																	29.8672		29.029											30.1689
339	intI3	Integrase	MGE	24.3275	24.8311	25.5791	28.9224	26.8627	27.569							25.7436	25.8319	25.9639					28.6363													23.9914	24.1167	24.1345				19.8022	20.2301	20.2576	19.1723	19.2029	19.3921	25.5503	25.4445
340	IncN_rep	plasmid incompatibility	MGE	33.9939			32.9521				34.3506		33.3402	29.2564		28.4545	27.0415	26.9952					33.7413							33.3368		33.8322	34.011														29.9884
341	IncN_oriT	plasmid incompatibility	MGE
342	IncP_oriT	plasmid incompatibility	MGE	27.2352	27.83	28.1782				30.389			25.4551	25.5374	25.4702	28.451						29.552											30.4743			25.6441	26.101	25.6302				28.1997	28.3086	28.3059	28.5255	28.0688	28.3846	26.161	26.2414
343	IncQ_oriT	plasmid incompatibility	MGE
344	IncW_trwAB	plasmid incompatibility	MGE																																			34.1291
345	rpoB	housekeeping	HK			23.0216										15.8315	15.7854	15.6607	17.0902	17.124	17.1687	17.7806		17.7713			27.4164			32.2115		28.2691	27.938	27.7597				20.2605								20.9395	20.753	16.2474	16.2099
346	mdh	housekeeping	HK				30.6048	30.953	30.7218				32.9037	32.3847	32.0585	24.9775	24.9399	24.5832	31.5414	30.3311	32.0418			33.3428												27.6848		27.3579				25.3839	25.4413	25.7036	26.5921	26.4838	27.1013	22.8122	23.0159
347	gapA	housekeeping	HK							33.6306	33.8264	33.3826				19.2849	19.3389	19.345	23.1435	23.5681	23.3589	20.7532	20.6807	20.6906									34.2321			23.6284	24.3173	24.0942				24.4622	24.6478	24.3812	26.7522	26.947	26.6145	20.78	20.6993
348	nisB	other	deactivate																28.4942																			29.2949				29.3793	29.4107	29.1784	30.6655	30.6333	32.5752	30.7396	30.4984
349	tetD	Tetracycline	efflux																																	27.1449	28.8207	28.0075
350	acrR	MDR	regulator	30.1279		28.9768				28.2992			29.9752	29.7929	30.3062	27.2143	27.3718		30.8095		30.2279	29.1858	28.9481											33.0698		29.5434	29.1067	29.1413				24.2109						22.5925	22.2808
351	qacE∆1	MDR	efflux	29.7555	27.9225		26.9986	26.2814	27.3363							25.6954	25.8977	26.4068	25.7267	25.2898	25.927		27.339	27.7661			28.4952									26.8311	25.4454	25.8217				20.4074	20.7132	20.6977	20.0049	20.101	20.0476	27.1997	28.7305
352	emrB/qacA	MDR	efflux													27.728	27.0787	26.429	26.0265	26.1635	25.5265	24.5613	25.1234	24.9395							28.4578						30.6989											26.1563	25.8656
353	sdeB	Beta Lactam	deactivate
354	vanB	Vancomycin	protection		34.6142		29.2187	29.5821	29.1914		33.8188		33.68	34.2178	33.0817	32.9478	32.9476	32.998	31.2697	32.5423	33.1304	34.3894						34.3458								31.6935									34.8788	34.5645			32.4758
355	marR	MDR	regulator					33.7031								22.2994	22.1312	22.2027	26.2323	25.8715	26.4845	24.1641	24.1596	24.0223												32.2696	32.0384	34.3856				27.3049	26.5957	27.1236	28.0489	27.6376	28.1255	23.3915	23.5798
356	qac	MDR	efflux								29.7924	29.0362
357	pbp2b	Beta Lactam	protection							32.628				34.0119	34.9739																					33.452	33.0586	33.2712
358	trfA	Transposase	MGE
359	intI1	Integrase	MGE	22.8662	22.2253	23.0743	14.6681	15.2964	15.1501	20.4882	23.436	21.2409	20.7184	21.2184	21.0453	26.9796	26.2218		27.1021	27.1384	27.0864	27.1954	27.1256			31.9836	30.8319	30.7417		29.3099			29.2544	31.042		24.0668	23.8673	24.1968				19.3293	19.6825	19.4851	21.8241	21.2443	21.2364		27.0437
360	intI2	Integrase	MGE																																	30.0509	30.6645												32.681
361	intI3	Integrase	MGE	25.1286	24.7073	24.8072		28.0625	29.542	34.4218						26.117	26.7452	28.3211					30.2454													24.8899	24.1229	24.2613		32.4943		20.388	20.6035	20.7603	19.4708	19.3845	19.4492	27.0284	27.7945
362	blaNDM	Beta Lactam	deactivate													32.7586	32.4611	34.2209	33.5471	33.7552	34.1306		33.9066																									32.6632	31.5775
363	sul1	Sulfonamide	protection	25.5078	25.486	25.9922	23.0818	23.6622	23.1541		29.8378					25.654	25.8164	26.58	25.1278	25.949	25.797	26.0248	26.3689	26.0698									27.9141			24.6928	24.8347	24.7783	32.3315		31.039	16.9475	17.167	17.1911	18.7725	18.8335	18.8257	26.0536	25.4726
364	intI1	Integrase	MGE	25.0006	24.6207	25.283	16.6985	16.6283	16.9849	22.649	23.121	23.4379	22.7095	22.6449	23.0899	30.5963	30.9155		31.9024			30.3095	31.3934	31.8057										32.4828		28.2197	28.1762	26.6386				21.6273	21.494	21.9708	23.4388	23.4538	23.3845	31.4916	31.0356
365	orf37-IS26	Insertional sequence	MGE				31.8789	31.6538	33.2452			34.8833	34.1524			32.639	33.235																			31.0417		32.4042										33.7896
366	orf39-IS26	Insertional sequence	MGE	34.9882		34.3106							33.4722			33.4095		34.3743	34.3215	34.4062	34.5587			34.0685					33.8972								31.6847	30.5409										33.26	32.3326
367	blaKPC	Beta Lactam	deactivate
368	blaSME	Beta Lactam	deactivate
369	ISPps	Insertional sequence	MGE	19.8451	20.1749	19.8363	15.6295	15.5657	15.6678	20.269	20.7407	20.6832	21.2743	21.2968	21.2658	25.2934	24.7753	25.453	26.7849	27.5199	27.2957	25.1888	25.1542	25.1305			29.5502		28.8149	29.624	28.7681	29.9499	29.158	28.5961		24.1083	23.978	24.0817	27.0901	26.7666	26.9051	21.5488	22.107	22.0503	22.7929	22.7195	23.1036	25.1895	24.9777
370	ISSm2	Insertional sequence	MGE	20.0117	19.8311	20.1226	24.4934	25.5707	24.8301		27.3587		29.1776		29.0604	27.3678	27.571	27.4104	24.4179	24.4055	24.6251	27.64	31.4019	27.1072		31.9094	33.315	28.447	33.2594	32.4505		34.6659	32.804	32.837			27.3281	26.9581		30.6776		22.3186	22.4359	23.0678	21.4069	21.2865	21.186	29.0032	33.1494
371	ISAba3	Insertional sequence	MGE							28.8498	28.4569	28.2573	30.3553	30.864	30.0334	26.8918	26.042		32.5183	30.068	32.805	28.2787	28.6537	29.347												24.9611	25.1664	24.8778							30.9401			29.348	29.8255
372	ISEfm1	Insertional sequence	MGE														28.7353	29.1603	26.3666	28.1178	26.4868															30.0036						29.8752	28.358	28.0679		30.1887		29.3278
373	mdtF	MDR	efflux									34.8772						34.7062																		28.2711	28.1542	29.9601				23.152	23.6189	23.818	25.2603	25.0197		21.8341	21.5889
374	mexB	MDR	efflux						34.9048	31.1585	30.5449	31.4215		33.4969		32.9866			32.1792		31.8466	33.597														31.9384												32.843	31.6538
375	cmlA	Amphenicol	efflux																28.7775																	31.5378								29.5192
376	IS1111	Insertional sequence	MGE	32.7389	33.1193	32.7081				31.6263		32.3629	32.0626	32.3874	31.9834	29.5334	30.0456	30.1077	32.446	31.3374	31.9875					32.0532	30.7167		32.5782	31.8903		29.3437	30.1804								33.1303							30.9158	30.5862
377	PAMBL	plasmid replication	MGE
378	repA	plasmid replication	MGE	28.4336	28.3991	27.646				26.5457			24.6306	24.885	24.8692	27.9799	28.416	28.7617	27.9643	27.6649	27.9673			29.653		32.6918				33.4714	33.1007			34.466		25.1751	24.888	25.096	34.4409		34.3363							27.9856	27.7984
379	pNI105	plasmid replication	MGE																																			31.1132
380	pAKD1	plasmid replication	MGE	20.0598	19.9582	20.0703	26.4672	26.0439	26.3723			33.6861	22.0567	22.3969	22.9095	29.8	32.8637	30.2662				30.1555	30.2449	31.0412												28.3677	29.7745	28.2121				30.772	30.0134	29.9704	32.8781	32.267		34.995	31.9634
381	tetR	plasmid replication	MGE													29.9668	29.8672	28.7639				32.7469	28.4593	29.8585												30.7886						29.9792	31.8757	31.2537	33.9079	33.0442	32.4592
382	acc	Aminoglycoside	deactivate								34.7004			34.8127					34.9528																										34.9731
383	IS1133	Insertional sequence	MGE																29.785																														29.3539
384	Tn5	Insertional sequence	MGE
[truncated: 22 more columns]

## Sheet: legend
1-	sampling-1 (after planting)
4-	sampling-4 (harvest)
5-	sampling-5 (end of shelf life)
D1	tap water
D2	tank water
D3	filter water
D4	D-sprinkler water
Dch1,2,3	D-chive plant (replicate 1,2,3)
R1	drain water
R2	reservoir water
R3	inlet water
R4	R-sprinkler water
Rch1,2,3	R-chive plant (replicate 1,2,3)
rep1,2,3	technical replication (qPCR)
